# Supplementary material for: The Subcutaneous Administration of Beta-Lactams: A Case Report and Literary Review—To Do Small Things in a Great Way
Source: Infect Dis Rep. 2024 Jan 29;16(1):93–104. doi: 10.3390/idr16010007 (PMC10887887; doi:10.3390/idr16010007)
Supplement: Supplementary file 1 [file idr-16-00007-s001.zip]

Archive with 1 entries (1 files):
- idr-2814241-supplementary.pdf
